# Supplementary material for: Relationship of Late Lactation Milk Somatic Cell Count and Cathelicidin with Intramammary Infection in Small Ruminants
Source: Pathogens. 2020 Jan 1;9(1):37. doi: 10.3390/pathogens9010037 (PMC7168667; doi:10.3390/pathogens9010037)
Supplement: Supplementary file 1 [file pathogens-09-00037-s001.zip]

Archive with 7 entries (5 files):
- pathogens-660910-supplementary/
- pathogens-660910-supplementary/supplementary/
- pathogens-660910-supplementary/supplementary/Figure 1.tiff
- pathogens-660910-supplementary/supplementary/Figure 2.tiff
- pathogens-660910-supplementary/supplementary/Figure 3.tiff
- pathogens-660910-supplementary/supplementary/Supplementary file 2.docx
- pathogens-660910-supplementary/supplementary/Supplementary file Table S1.xlsx
