# Supplementary material for: Relationship of Late Lactation Milk Somatic Cell Count and Cathelicidin with Intramammary Infection in Small Ruminants
Source: Pathogens. 2020 Jan 1;9(1):37. doi: 10.3390/pathogens9010037 (PMC7168667; doi:10.3390/pathogens9010037)
Supplement: Supplementary file 1 [file pathogens-09-00037-s001.zip › pathogens-660910-supplementary/supplementary/Supplementary file Table S1.xlsx]

## Sheet: Ewes
Farm	SCC (Cells x 103/mL)	CATH AOD450	Bacteriological culture
A	29489	3.92917	Streptococcus uberis
A	29146	3.40017	Streptococcus uberis
A	664	0.102171	Streptococcus uberis
A	523	0.1008	Streptococcus uberis
A	26802	3.56645	NAS
B	24806	3.32995	NAS
B	19316	3.24313	NAS
B	13883	1.95313	NAS
A	10709	0.407171	NAS
A	5573	0.505454	NAS
A	1973	0.216171	NAS
B	1770	0.198952	NAS
B	1495	0.137952	NAS
A	1465	0.136454	NAS
B	1260	0.221131	NAS
B	1229	0.145952	NAS
B	1113	0.183131	NAS
B	888	0.109952	NAS
B	707	0.155131	NAS
B	611	0.131131	NAS
B	495	0.126131	NAS
B	315	0.121131	NAS
C	23124	2.11711	Klebsiella pneumoniae
C	16038	2.74911	Klebsiella pneumoniae
B	29889	3.14795	Enterococcus faecalis
C	3698	3.22411	Enterococcus faecalis
B	3237	0.512131	Enterococcus faecalis
C	2778	0.193109	Enterococcus faecalis
A	2630	0.231454	Enterococcus faecalis
B	1503	0.319131	Enterococcus faecalis
B	1411	0.278131	Enterococcus faecalis
B	1213	0.231131	Enterococcus faecalis
C	611	0.121109	Enterococcus faecalis
B	239	0.122131	Enterococcus faecalis
B	23797	3.54413	0
C	22249	3.40311	0
C	21889	2.28911	0
A	20720	1.40417	0
C	19117	0.110109	0
C	16650	1.86311	0
C	15689	3.61911	0
C	12605	0.161109	0
C	10831	1.14011	0
B	9752	1.31613	0
A	8030	0.544171	0
C	7855	0.765109	0
C	7823	0.0851087	0
C	7736	0.758109	0
A	6570	1.05845	0
A	4939	0.337171	0
C	4781	0.273109	0
C	4490	0.665109	0
A	4482	0.362454	0
C	4147	0.327109	0
A	2658	0.0831709	0
C	2569	0.213109	0
B	2432	0.242131	0
B	2359	0.499131	0
B	2060	0.302131	0
C	1920	0.200109	0
C	1731	0.146109	0
C	1624	0.113109	0
A	1552	0.153454	0
C	1515	0.275109	0
A	1429	0.129171	0
A	1420	0.146454	0
A	1418	0.0924543	0
B	1342	0.209952	0
B	1309	0.330131	0
A	1284	0.110454	0
C	1190	0.114109	0
B	1143	0.155952	0
A	1078	0.114454	0
C	1047	0.123109	0
A	1043	0.0801709	0
C	1035	0.182109	0
A	972	0.0901709	0
C	911	0.481109	0
C	911	0.175109	0
A	873	0.0741709	0
A	861	0.0914543	0
A	838	0.122454	0
A	821	0.117454	0
B	811	0.120131	0
B	794	0.111131	0
A	776	0.0891709	0
A	771	0.0851709	0
A	734	0.102454	0
C	733	0.0901087	0
B	717	0.104952	0
A	713	0.100454	0
C	697	0.102109	0
A	664	0.0964543	0
B	655	0.0999522	0
A	645	0.0661709	0
B	613	0.0709522	0
C	598	0.146109	0
A	591	0.0831709	0
B	585	0.0899522	0
A	578	0.100454	0
A	577	0.0701709	0
B	576	0.122131	0
A	562	0.0661709	0
A	556	0.117454	0
A	553	0.103454	0
A	539	0.0804543	0
A	532	0.0671709	0
A	523	0.0954543	0
C	514	1.53011	0
A	501	0.119454	0
A	499	0.0844543	0
A	495	0.0791709	0
A	482	0.127171	0
B	481	0.134131	0
A	470	0.0784543	0
C	460	0.110109	0
A	451	0.0814543	0
A	445	0.0601709	0
B	443	0.0719522	0
B	437	0.114131	0
B	425	0.123131	0
A	407	0.0691709	0
B	407	0.0619522	0
A	405	0.101171	0
A	405	0.0864543	0
A	399	0.0691709	0
A	396	0.0821709	0
C	393	0.0971087	0
B	384	0.0619522	0
B	372	0.0919522	0
A	360	0.0794543	0
A	343	0.0001	0
B	339	0.150131	0
B	339	0.0609522	0
A	332	0.0631709	0
B	323	0.0549522	0
B	318	0.0549522	0
A	310	0.0734543	0
B	309	0.0489522	0
A	302	0.0751709	0
A	301	0.0864543	0
B	299	0.107131	0
A	298	0.0994543	0
A	297	0.0774543	0
B	296	0.116131	0
B	290	0.113131	0
A	287	0.0651709	0
B	287	0.0669522	0
A	286	0.0894543	0
A	285	0.0894543	0
A	285	0.0631709	0
A	284	0.0764543	0
B	283	0.0629522	0
B	282	0.0429522	0
A	281	0.0771709	0
B	280	0.0539522	0
C	278	0.119109	0
B	276	0.0899522	0
B	271	0.287131	0
A	261	0.0681709	0
A	258	0.0914543	0
A	257	0.0894543	0
A	249	0.0784543	0
B	248	0.0881314	0
B	247	0.104131	0
A	246	0.0741709	0
A	244	0.0601709	0
A	241	0.0794543	0
B	241	0.0971314	0
C	240	0.133109	0
B	239	0.109131	0
B	239	0.0719522	0
B	238	0.0991314	0
A	237	0.0851709	0
A	235	0.0714543	0
A	233	0.0824543	0
A	233	0.0571709	0
A	230	0.0901709	0
A	226	0.0774543	0
C	225	0.0991087	0
A	220	0.0854543	0
B	220	0.0961314	0
A	219	0.195171	0
B	217	0.110131	0
A	212	0.0914543	0
A	209	0.0784543	0
B	209	0.0499522	0
A	207	0.0884543	0
A	206	0.0794543	0
A	205	0.0934543	0
A	203	0.0654543	0
B	199	0.0911314	0
B	198	0.115131	0
B	196	0.0831314	0
C	196	1.25911	0
A	193	0.0661709	0
A	190	0.0561709	0
A	188	0.0734543	0
A	183	0.0894543	0
A	183	0.0641709	0
A	178	0.0694543	0
A	176	0.0784543	0
B	174	0.103131	0
A	173	0.109454	0
A	170	0.0774543	0
A	170	0.0601709	0
B	170	0.117131	0
B	169	0.0559522	0
B	167	0.0991314	0
B	166	0.0459522	0
C	164	0.132109	0
A	161	0.0824543	0
A	158	0.0804543	0
B	156	0.0469522	0
A	153	0.0924543	0
B	152	0.0469522	0
C	152	0.120109	0
A	151	0.0701709	0
A	150	0.0774543	0
A	149	0.0764543	0
B	148	0.0881314	0
B	146	0.0539522	0
A	145	0.0661709	0
B	141	0.0479522	0
A	140	0.0754543	0
A	140	0.0671709	0
A	138	0.0571709	0
B	138	0.107131	0
B	137	0.0861314	0
A	136	0.0731709	0
A	135	0.0744543	0
B	135	0.0921314	0
A	134	0.0761709	0
B	133	0.104131	0
A	132	0.0721709	0
B	131	0.0981314	0
B	131	0.0911314	0
A	130	0.0704543	0
B	130	0.0911314	0
A	129	0.0774543	0
A	127	0.0691709	0
A	126	0.0684543	0
B	124	0.0629522	0
B	123	0.0951314	0
B	123	0.0861314	0
A	122	0.0651709	0
B	122	0.0961314	0
B	121	0.0841314	0
B	120	0.0851314	0
B	120	0.0509522	0
A	118	0.0864543	0
A	117	0.0571709	0
B	116	0.0849522	0
B	115	0.0399522	0
B	114	0.0891314	0
B	113	0.0861314	0
B	112	0.0891314	0
B	112	0.0821314	0
B	108	0.0881314	0
A	107	0.0814543	0
A	107	0.0814543	0
B	107	0.0861314	0
B	107	0.0699522	0
A	106	0.0631709	0
A	106	0.0561709	0
B	105	0.0851314	0
A	103	0.0734543	0
A	102	0.0834543	0
B	102	0.100131	0
B	102	0.0439522	0
A	100	0.0751709	0
B	100	0.0941314	0
A	99	0.0814543	0
B	95	0.0901314	0
A	94	0.0651709	0
A	92	0.0784543	0
B	89	0.0891314	0
A	88	0.0691709	0
B	87	0.0851314	0
B	85	0.0569522	0
A	82	0.0651709	0
A	81	0.0691709	0
B	80	0.0679522	0
B	80	0.0499522	0
B	78	0.0429522	0
A	77	0.0821709	0
B	77	0.0459522	0
B	76	0.0911314	0
B	74	0.0901314	0
B	74	0.0871314	0
B	73	0.0489522	0
A	72	0.0814543	0
B	72	0.0809522	0
B	72	0.0629522	0
B	70	0.0729522	0
B	69	0.0891314	0
A	67	0.0824543	0
A	67	0.0511709	0
B	67	0.0519522	0
B	64	0.0871314	0
A	61	0.0964543	0
A	56	0.0994543	0
B	56	0.0861314	0
B	55	0.0881314	0
B	53	0.0369522	0
B	52	0.0519522	0
A	50	0.0744543	0
B	47	0.0359522	0
B	42	0.0841314	0
B	42	0.0409522	0
B	38	0.0579522	0
A	37	0.106454	0
B	34	0.0911314	0
B	26	0.0369522	0
B	26	0.0359522	0

## Sheet: Goats
Farm	SCC (Cells x 103/mL)	CATH AOD450	Bacteriological culture
A	3306	0.926416	Str.dysgalactiae
A	4066	0.980416	Staph.aureus
A	3994	0.772416	Staph.aureus
A	3938	1.34942	Staph.aureus
A	3936	0.907416	Staph.aureus
A	3708	0.958416	NAS
A	2548	0.178416	NAS
A	1882	0.231416	NAS
A	1529	0.199416	NAS
A	1106	0.201416	NAS
A	963	0.143416	NAS
A	178	0.0974156	NAS
B	4215	0.285411	NAS
B	2346	0.285411	NAS
B	1786	0.208585	NAS
B	1242	0.147585	NAS
B	1076	0.168585	NAS
B	1054	0.118411	NAS
B	662	0.140585	NAS
B	488	0.124411	NAS
B	464	0.101585	NAS
B	455	0.104059	NAS
B	427	0.126585	NAS
B	339	0.134585	NAS
B	265	0.105411	NAS
B	244	0.122059	NAS
B	233	0.068059	NAS
B	230	0.0964105	NAS
B	209	0.141059	NAS
B	163	0.121059	NAS
B	129	0.193585	NAS
B	126	0.0805848	NAS
B	113	0.0595848	NAS
B	101	0.146059	NAS
A	5441	0.497416	0
A	5356	0.364416	0
A	4914	0.467416	0
A	4909	0.665416	0
A	4870	0.505416	0
A	4739	0.322416	0
A	4414	0.468416	0
A	4340	0.329416	0
A	4031	0.432416	0
A	3688	0.932416	0
A	3646	2.28642	0
A	3007	0.301416	0
A	2438	1.95042	0
A	2364	0.241416	0
A	2220	0.345416	0
A	1965	0.303416	0
A	1692	0.208416	0
A	1646	0.273416	0
A	1615	0.188416	0
A	1613	0.292416	0
A	1086	0.136416	0
A	972	0.134416	0
A	887	0.130416	0
A	841	0.161416	0
A	781	0.132416	0
A	694	0.128416	0
A	663	0.122416	0
A	542	0.108416	0
A	531	0.104416	0
A	510	0.105416	0
A	465	0.114416	0
A	457	0.108416	0
A	450	0.118416	0
A	417	0.103416	0
A	386	0.111416	0
A	380	0.100416	0
A	365	0.0954156	0
A	334	0.0984156	0
A	266	0.0994156	0
A	209	0.0864156	0
A	208	0.0974156	0
A	200	0.0914156	0
A	170	0.0914156	0
A	133	0.0784156	0
A	117	0.0924156	0
A	95	0.0834156	0
A	58	0.0864156	0
A	51	0.0874156	0
B	7014	1.00441	0
B	6459	0.517411	0
B	6105	0.268411	0
B	5979	0.469411	0
B	5935	0.644411	0
B	5265	2.55806	0
B	4846	2.45606	0
B	2063	0.112059	0
B	2034	0.207585	0
B	1912	0.183585	0
B	1859	0.209585	0
B	1854	0.234411	0
B	1629	0.219585	0
B	1577	0.164585	0
B	1569	0.268059	0
B	1309	0.237059	0
B	1288	0.172585	0
B	1038	0.213059	0
B	1015	0.199059	0
B	972	0.143411	0
B	971	0.131585	0
B	907	0.171059	0
B	764	0.122059	0
B	679	0.154059	0
B	671	0.141585	0
B	641	0.144585	0
B	636	0.139585	0
B	589	0.247059	0
B	510	0.115411	0
B	471	0.150059	0
B	471	0.147059	0
B	454	0.117585	0
B	432	0.126585	0
B	407	0.132059	0
B	401	0.121411	0
B	400	0.198059	0
B	390	0.148059	0
B	380	0.112059	0
B	379	0.128059	0
B	378	0.150059	0
B	376	0.144059	0
B	376	0.107585	0
B	362	0.162059	0
B	361	0.104059	0
B	358	0.143059	0
B	354	0.096059	0
B	347	0.144059	0
B	346	0.099059	0
B	332	0.118059	0
B	329	0.113059	0
B	327	0.159059	0
B	324	0.120411	0
B	321	0.108059	0
B	309	0.0855848	0
B	306	0.106059	0
B	304	0.0805848	0
B	303	0.0994105	0
B	299	0.075059	0
B	293	0.104585	0
B	289	0.0715848	0
B	265	0.132059	0
B	260	0.108059	0
B	249	0.104411	0
B	248	0.100585	0
B	244	0.0805848	0
B	241	0.0875848	0
B	227	0.117059	0
B	218	0.0845848	0
B	217	0.126411	0
B	201	0.0875848	0
B	191	0.082059	0
B	185	0.134059	0
B	185	0.0775848	0
B	184	0.0935848	0
B	177	0.0755848	0
B	173	0.114059	0
B	168	0.0905848	0
B	159	0.130059	0
B	159	0.0825848	0
B	151	0.122059	0
B	150	0.119059	0
B	146	0.142059	0
B	146	0.130059	0
B	142	0.094059	0
B	141	0.085059	0
B	139	0.118059	0
B	139	0.090059	0
B	136	0.0855848	0
B	135	0.0835848	0
B	125	0.112411	0
B	122	0.110059	0
B	117	0.0775848	0
B	113	0.262059	0
B	113	0.102059	0
B	113	0.0885848	0
B	111	0.091059	0
B	110	0.086059	0
B	98	0.0845848	0
B	98	0.0695848	0
B	97	0.094059	0
B	96	0.102059	0
B	95	0.104059	0
B	90	0.0825848	0
B	89	0.082059	0
B	85	0.0785848	0
B	83	0.0795848	0
B	80	0.0725848	0
B	76	0.0805848	0
B	72	0.0775848	0
B	70	0.0825848	0
B	67	0.0815848	0
B	66	0.105059	0
B	65	0.100059	0
B	65	0.0885848	0
B	60	0.123059	0
B	60	0.109059	0
B	59	0.108059	0
B	57	0.083059	0
B	55	0.118059	0
B	54	0.142059	0
B	52	0.0935848	0
B	51	0.118059	0
B	51	0.103059	0
B	50	0.0845848	0
B	48	0.0685848	0
B	46	0.112059	0
B	44	0.098059	0
B	44	0.091059	0
B	40	0.100059	0
B	35	0.0755848	0
B	32	0.074059	0
B	30	0.112059	0
B	29	0.105059	0
B	29	0.0805848	0
B	29	0.0675848	0
B	28	0.080059	0
B	23	0.0715848	0
B	22	0.0855848	0
B	20	0.0725848	0
B	17	0.0735848	0
B	15	0.0675848	0
